# Supplementary material for: Drug Monitoring of Therapy with Midazolam in Patients with ARDS: A Single-Center Prospective Study
Source: Medicina (Kaunas). 2026 Apr 13;62(4):742. doi: 10.3390/medicina62040742 (PMC13117684; doi:10.3390/medicina62040742)
Supplement: Supplementary file 1 [file medicina-62-00742-s001.zip]

Archive with 1 entries (1 files):
- medicina-4228535-supplementary.pdf
